# Supplementary material for: Plant Metabolites Affect Fusarium proliferatum Metabolism and In Vitro Fumonisin Biosynthesis
Source: Int J Mol Sci. 2023 Feb 3;24(3):3002. doi: 10.3390/ijms24033002 (PMC9917803; doi:10.3390/ijms24033002)
Supplement: Supplementary file 1 [file ijms-24-03002-s001.zip]

Archive with 1 entries (1 files):
- ijms-2072064-supplementary.pdf
